# Supplementary material for: Drosophila Avoids Parasitoids by Sensing Their Semiochemicals via a Dedicated Olfactory Circuit
Source: PLoS Biol. 2015 Dec 16;13(12):e1002318. doi: 10.1371/journal.pbio.1002318 (PMC4687525; doi:10.1371/journal.pbio.1002318)
Supplement: S1 Data — (XLSX) [file pbio.1002318.s001.xlsx]

## Sheet: Behavioral data
Attraction indices when adult flies were tested with odors of different parasitoid wasp species (1:maximum attractive, 0: neutral, -1: maximum repellent)
	t-maze assay	trap assay
	-0.566667	-0.0333333
	-0.0666667	0.1
	0.0666667	-0.233333
	0.533333	0.233333			Refers to Fig 1b
	-0.0666667	-0.1
	0.333333	0.266667
	-0.7	-0.266667
	0.266667	0.4
	-0.133333	0
	-0.1	0
p-values	0.69	0.64	Null hypothesis: Attraction index equals 0, flies do not care about parasitoid odor
Oviposition indices when ovipositing females were tested with odors of different parasitoid wasp species (1:maximum attractive, 0: neutral, -1: maximum repellent)														Oviposition indices when ovipositing females lacking functional Ors were tested with odors of L. boulardi (1:maximum attractive, 0: neutral, -1: maximum repellent)
	L. boulardi	L. heterotoma	Asobara tabida	Asobara japonica	Trichopria spec.									orco-
	-0.242424	-0.142857	-0.393939	-0.111111	-0.28									-0.0769231
	-1	-0.307692	0.407407	0.333333	-0.32									0.0512821
	-0.52657	-0.6	0.241379	0.2	-0.538462									0.0243902
	-0.11588	-0.103448	-0.290323	-0.375	0.210526									0.275362
	-0.634961	-0.777778	0.487179	-0.125	0.6		Refers to Fig 1b and 5b							-0.268293		Refers to Fig 1b
	-0.632653	-0.833333	0.37931	-0.111111	0.333333									0.333333
	-0.918552	-0.333333	-0.733333	-0.0666667	0.157895									0.358491
	-0.625	-0.0196078	0.111111	-0.333333	-0.130435									0.405405
	-0.870229	-0.37931	-0.578947	0.294118	-0.517241									0.0136986
	-0.224	-0.625	0.619048	-0.176471	0.4
														0.55
p-values	0.002	0.002	0.92	0.55	0.99	Null hypothesis: Oviposition index equals 0, flies do not care about parasitoid odor
Oviposition indices when ovipositing females were tested with the ligands of Or49a and Or85f
	(-)iridomyrm.	(R)-actinidine
	-0.142857	-0.3
	-0.2	-0.129032
	-0.6	-0.666667
	-0.545455	0.333333
	-0.54717	-0.333333
	-0.8	0.642857
		-0.666667		Refers to S8_Fig
		-0.888889
		-0.529412
		-0.4
		-0.764706
p-values	<0.05	0.06
Attraction indices when larvae were tested with odors of different parasitoid wasp species (1:maximum attractive, 0: neutral, -1: maximum repellent)														Attraction indices when larvae lacking functional Ors were tested with odors of L. boulardi (1:maximum attractive, 0: neutral, -1: maximum repellent)
	L. boulardi	L. heterotoma	Asobara tabida	Asobara japonica	Trichopria spec.									orco-
	-0.76	-0.2	0	-0.14	-0.08									0.12
	-0.68	-0.48	0.28	0.04	-0.16									0.12
	-0.5	-0.4	-0.08	-0.1	-0.04									-0.12
	-0.62	-0.22	0.2	-0.18	0.3									-0.02
	-0.52	-0.38	-0.26	-0.02	-0.12		Refers to Fig 1a and 5b							-0.02		Refers to Fig 1a
	-0.44	-0.14	-0.2	0.02	-0.1									0.04
	-0.26	-0.2	-0.08	-0.08	-0.04									0.02
	-0.32	-0.1	-0.08	-0.06	-0.08									-0.1
	-0.34	-0.38	-0.1	-0.08	0.02									-0.02
	-0.44	-0.24	-0.04	0.14	-0.1									0.02
p-value	0.002	0.002	0.43	0.16	0.1	Null hypothesis: Attraction index equals 0, larvae do not care about parasitoid odor
Attraction indices when larvae were tested with the ligands of Or49a and Or85f
	(-)iridomyrm.	(R)-actinidine
	-0.28	0.16
	-0.2	0.06
	-0.24	0.1
	-0.28	0.02
	-0.18	-0.2		Refers to S8_Fig
	-0.18	0.16
	-0.26	0.32
	-0.28	0.1
	-0.32	0.24
	-0.16	-0.12
Oviposition indices with wasp odor when either Or49a or Or85f were silenced with shibire (1:maximum attractive, 0: neutral, -1: maximum repellent)
	wt @23°C	wt @30°C	Or49aGal4/shibireUAS@23°C	Or49aGal4/shibireUAS@30°C	shibireUAS@30c	or49aGal4@30°C	Or85fGal4/shibireUAS@30c	Or85fGal4/shibireUAS@23°C	Or85fGal4@30°C
	-0.242424	-0.534884	-0.782609	-0.272727	-0.555556	-0.3125	-0.733333	0.157895	-0.375
	-1	-0.459459	-0.69697	-0.0909091	-0.833333	-0.428571	-0.428571	0.714286	-0.647059
	-0.52657	-0.302326	-0.473684	-0.2	-1	-1	-0.764706	-0.428571	-0.538462
	-0.11588	-0.64	-0.259259	0.526316	-0.714286	-1	-1	0.666667	-0.424242
	-0.634961	-0.531915	-0.561644	0.0980392	-0.6	-0.818182	-1	-0.25	-0.846154		Refers to Fig 4a
	-0.632653	-0.234043	-0.404255	-0.241379	-1	-1	-0.777778	0.428571	-0.52
	-0.918552	-0.350649	-0.480519	-0.16129	-1	-0.259259	-0.375	0.0909091	-0.345455
	-0.625	-0.666667	-0.565217	0.133333	-1	-1	-0.666667	0.666667	-0.894737
	-0.870229	-0.5	-0.393939	-0.333333	-0.2	-0.5	-0.882353	0.333333	-0.804878
For pairwise comparison with Dunn's multiple comparison with selected pairs see Fig. 4
Attraction indices with wasp odor of larvae whenOr49a was silenced with shibire (1:maximum attractive, 0: neutral, -1: maximum repellent)
	wt @23°C	wt @30°C	Or49aGal4/shibireUAS@23°C	Or49aGal4/shibireUAS@30°C	shibireUAS @30c	or49Gal4a @30°C
	-0.76	-0.58	-0.52	0	-0.58	-0.86
	-0.68	-0.4	-0.64	0.08	-0.52	-0.36
	-0.5	-0.4	-0.58	0	-0.8	-0.62
	-0.62	-0.2	-0.36	0.12	-0.64	-0.32
	-0.52	-0.64	-0.62	0.04	-0.68	-0.6
	-0.44	-0.4	-0.32	0.04	-0.8	-0.58		Refers to Fig 4b
	-0.26	-0.48	-0.44	-0.04	-0.72	-0.36
	-0.32	-0.46	-0.38	-0.04	-0.54	-0.6
	-0.34	-0.22	-0.66	0.04	-0.26	-0.78
	-0.44	-0.64	-0.54	0.12	-0.44	-0.28
For pairwise comparison with Dunn's multiple comparison with selected pairs see Fig. 4
Attraction indices with ethyl butyrate of larvae when Or49a was silenced with shibire (1:maximum attractive, 0: neutral, -1: maximum repellent)
	Or49aGal4/shibireUAS@23°C	Or49aGal4/shibireUAS@30°C
	0.84	0.54
	0.7	0.64
	0.76	0.44
	0.42	0.56
	0.46	0.5
	0.72	0.62
	0.64	0.66						Refers to Fig 4b
	0.64	0.78
	0.76	0.6
	0.68	0.7
For pairwise comparison with Dunn's multiple comparison with selected pairs see Fig. 4
Oviposition assay with blue light, when Or49a was coexpressed with channelrhodopsin (1: light attractive, 0 light neutral, -1: light repulsive)
Oviposition	WT	Or49aGal4/ChR-AUS	Or49aGal4	Or85f-Gal4/ChR-AUS	Or85f-Gal4	ChR-UAS
	0.142857	-0.666667	-0.333333	-0.538462	0	-0.111111
	-0.428571	-0.571429	0.666667	-0.785714	-0.206897	0.153846
	-0.238095	-0.346939	-0.327731	-0.444444	-0.126761	0.291667
	-0.272727	-0.25	0.234568	-1	-0.282051	-0.111111
	-0.0545455	-0.55	-0.142857	-0.764706	0.0526316	0.0769231		Refers to Fig 4c
	0.354839	-0.414634	-0.11804	-0.714286	-0.181818	-0.0697674
				-0.707935	-0.124149	0.0384077
				0.196348	0.127888	0.164538
For pairwise comparison with Dunn's multiple comparison with selected pairs see Fig. 4
Attraction indices with blue light of larvae when Or49a was coexpressed with channelrhodopsin (1:maximum attractive, 0: neutral, -1: maximum repellent)
Larvae	WT	Or49aGal4/ChR-AUS	Or49aGal4	ChR-AUS
	-0.18	-0.78	-0.14	0.08
	-0.12	-0.54	-0.32	-0.1
	-0.1	-0.52	-0.12	-0.16
	-0.06	-0.4	-0.22	0.1
	-0.08	-0.38	-0.24	0.06
	-0.16	-0.32	-0.14	0.02				Refers to Fig 4d
	-0.08	-0.96	-0.2	-0.3
	-0.04	-0.32	-0.08	-0.1
	-0.16	-0.32	-0.24	0
For pairwise comparison with Dunn's multiple comparison with selected pairs see Fig. 4
Oviposition indices when D. melanogaster females were tested with odors of different parasitoid wasp species (1:maximum attractive, 0: neutral, -1: maximum repellent)
	L. boulardi	L.heterotoma	Asobara tabida	Asobara japonica?	Trichopria
	-0.242424	-0.142857	-0.393939	-0.111111	-0.28
	-1	-0.307692	0.407407	0.333333	-0.32
	-0.52657	-0.6	0.241379	0.2	-0.538462
	-0.11588	-0.103448	-0.290323	-0.375	0.210526
	-0.634961	-0.777778	0.487179	-0.125	0.6
	-0.632653	-0.833333	0.37931	-0.111111	0.333333		Refers to Fig 5b
	-0.918552	-0.333333	-0.733333	-0.0666667	0.157895
	-0.625	-0.0196078	0.111111	-0.333333	-0.130435
	-0.870229	-0.37931	-0.578947	0.294118	-0.517241
	-0.224	-0.625	0.619048	-0.176471	0.4
p-values	0.002	0.002	0.92	0.55	0.99	Null hypothesis: Attraction index equals 0, larvae do not care about parasitoid odor
Attraction indices when D. melanogaster larvae were tested with odors of different parasitoid wasp species (1:maximum attractive, 0: neutral, -1: maximum repellent)
	L. boulardi	L.heterotoma	Asobara tabidae	Asobara japonica	Trichopria
	-0.76	-0.2	0	-0.14	-0.08
	-0.68	-0.48	0.28	0.04	-0.16
	-0.5	-0.4	-0.08	-0.1	-0.04
	-0.62	-0.22	0.2	-0.18	0.3		Refers to Fig 5b
	-0.52	-0.38	-0.26	-0.02	-0.12
	-0.44	-0.14	-0.2	0.02	-0.1
	-0.26	-0.2	-0.08	-0.08	-0.04
	-0.32	-0.1	-0.08	-0.06	-0.08
	-0.34	-0.38	-0.1	-0.08	0.02
	-0.44	-0.24	-0.04	0.14	-0.1
p-value	0.002	0.002	0.43	0.16	0.1	Null hypothesis: Attraction index equals 0, larvae do not care about parasitoid odor
Oviposition indices when females of different Drosophila species were tested with odors of Leptopilina boulardi (1:maximum attractive, 0: neutral, -1: maximum repellent)
	D. melanogaster	D. simulanus	D. mauritiana	D. virilis	D. suzukii
	-0.242424	-0.818182	-0.6	-0.866667	-0.833333
	-1	-0.473684	-0.263158	-0.219512	0.642857
	-0.52657	-0.428571	-0.371429	-0.662338	-0.805556
	-0.11588	-0.714286	0	-0.923077	-0.538462		Refers to Fig 5d
	-0.634961	-0.428571	-0.225806	-0.485714	-0.846154
	-0.632653	-0.294118	-0.666667	-0.882353	-0.647059
	-0.918552	-0.6	-0.111111	-0.416667	-0.428571
	-0.625	-0.25	-0.913043	-0.666667	-0.675676
	-0.870229	-0.368421	-0.285714	-0.5	-0.310345
p-value	0.004	0.004	0.008	0.004	0.03	Null hypothesis: Oviposition index equals 0, flies do not care about parasitoid odor
Attraction indices when larvae of different Drosophila species were tested with odors of Leptopilina boulardi (1:maximum attractive, 0: neutral, -1: maximum repellent)
	D. melanogaster	D. simulanus	D. mauritiana	D. virilis	D. suzukii
	-0.76	-0.2	-0.28	-0.36	-0.12
	-0.68	-0.44	-0.36	-0.44	-0.14
	-0.5	-0.1	-0.22	-0.2	-0.1
	-0.62	-0.2	-0.18	-0.52	-0.32
	-0.52	-0.22	-0.48	-0.3	-0.36		Refers to Fig 5d
	-0.44	-0.18	-0.18	-0.22	-0.26
	-0.26	-0.2	-0.22	-0.4	-0.34
	-0.32	-0.46	-0.2	-0.48	-0.14
	-0.34	-0.2	-0.1	-0.6	-0.24
	-0.44	-0.24	-0.18	-0.4	-0.34
p-value	0.002	0.002	0.002	0.002	0.002	Null hypothesis: Attraction index equals 0, larvae do not care about parasitoid odor

## Sheet: Neurons of different species
Single sensillum recordings of the neuron that is co-localized with the neuron responding to wasp odor
ab10A/or67a					D.melanogaster						D. simulans						D. mauritiana						D. suzukii						D. virilis
	Diagnostic odor	Fly1	Fly2	Fly3	Average	SD		Fly1	Fly2	Fly3	Average	SD		Fly1	Fly2	Fly3	Average	SD		Fly1	Fly2	Fly3	Average	SD		Fly1	Fly2	Fly3	Average	SD
	Phenyethyl alcohol	180	182	188		4.16333		114	130	110	118	10.583		242	260	250	250.667	9.0185		30	22	30	27.3333	4.6188		114	110	106	110	4
	Pentyl acetate	60	50	46		7.2111		88	100	60	82.6667	20.5264		42	40	44	42	2		60	44	28	44	16		60	30	14	34.6667	23.3524
	Pentanoic acid	100	90	70		15.2753		100	62	80	80.6667	19.0088		46	42	30	39.3333	8.32666		40	74	40	51.3333	19.6299		46	100	88	78	28.3549
	6-methyl-5-hepen-2-one	120	118	100		11.0151		118	130	78	108.667	27.2274		160	140	110	136.667	25.1661		108	120	100	109.333	10.0664		92	88	90	90	2
	Methyl benzoate	230	204	200		16.2891		64	80	60	68	10.583		240	254	220	238	17.088		30	22	24	25.3333	4.16333		6	10	8	8	2
	Benzaldehyde	60	58	60		1.1547		32	58	40	43.3333	13.3167		40	100	88	76	31.749		2	4	2	2.66667	1.1547		30	20	22	24	5.2915
	3-methyl-2-buten-1-ol	120	118	106		7.57188		140	160	80	126.667	41.6333		160	110	70	113.333	45.0925		130	108	100	112.667	15.5349		70	62	70	67.3333	4.6188
Refers to Fig 5c and S9 Fig

## Sheet: D. melanogaster Or49a and Or85f
Single sensillum responses of a neuron that misexpresses either Or49a or Or85f. Numbers depict spikes/s (compared to the spikes/s before stimulus application)
	Or49a						Or85f
	Fly1	Fly2	Fly3	average			Fly1	Fly2	Fly3	average		Refers to Fig 2d and S4_Fig
(+)-borneol	6	12	4	7.33333			12	20	8	13.3333
(-)-borneol	10	4	2	5.33333			14	10	4	9.33333
(+)-2-pentanol	-4	-2	0	-2			6	6	4	5.33333
(1R)-(+)-fenchyl alcohol	20	12	18	16.6667			20	12	4	12
(R)-(-)-1-octen-3-ol	6	-10	-6	-3.33333			16	20	10	15.3333
(R)-Sulcatol	-12	-10	-6	-9.33333			10	2	6	6
(S)-Sulcatol	8	4	0	4			8	12	12	10.6667
1-octadecanol	-2	0	-4	-2			0	2	0	0.666667
1-pentadecanol	2	6	2	3.33333			8	6	10	8
1-penten-3-ol	4	12	8	8			4	0	2	2
1,2-hexanediol	4	2	10	5.33333			4	8	0	4
1,4-butanediol	0	-2	0	-0.666667			0	6	4	3.33333
2-methyl-1-propanol	-6	-4	-2	-4			4	10	6	6.66667
2-nonanol	-6	-14	-2	-7.33333			4	-2	2	1.33333
2-​(4-​hydroxyphenyl)​ethanol	2	6	0	2.66667			6	16	8	10
2-​(ethylamino)​ethanol	2	10	0	4			18	-2	10	8.66667
2-cyclohexylethanol	18	8	10	12			10	6	4	6.66667
2-​dimethylaminoethanol	-2	-4	8	0.666667			6	14	10	10
2-ethylfenchol	-6	0	0	-2			12	10	6	9.33333
2-methyl-1-butanol	-2	-6	-4	-4			8	-4	10	4.66667
2-methylisoborneol	-4	-2	-2	-2.66667			0	-4	4	0
2-​Phenoxyethanol	4	-4	6	2			10	14	20	14.6667
2,3-butanediol	2	10	2	4.66667			6	6	4	5.33333
3-methyl-2-butenol	2	2	6	3.33333			-4	-10	-2	-5.33333
3-(methylthio)-1-propanol	6	6	-2	3.33333			10	20	10	13.3333
3-ethylphenol	-2	2	-4	-1.33333			4	0	-2	0.666667
3-nitrophenol	-6	-8	-10	-8			6	10	8	8
4-allyl-1,2-dimethoxybenzene	2	0	0	0.666667			-6	-10	4	-4
4-​ethylcatechol	-4	-10	-4	-6			0	-2	0	-0.666667
4-ethylguaiacol	-14	-10	-4	-9.33333			6	2	10	6
4-ethylphenol	-2	-6	4	-1.33333			6	4	2	4
4-ethylresorcinol	-4	-2	-2	-2.66667			0	2	0	0.666667
4-​methyl-​1-​pentanol	0	2	4	2			6	0	0	2
4-​penten-​1-​ol	-2	0	0	-0.666667			4	8	2	4.66667
4-phenyl-2-butanol	4	2	-2	1.33333			10	8	16	11.3333
4-vinylphenol	-2	0	0	-0.666667			4	10	2	5.33333
Butylated hydroxytoluene	8	10	2	6.66667			6	10	18	11.3333
Cis-2-hexen-1-ol	8	4	2	4.66667			8	0	10	6
Cis-2-penten-1-ol	4	10	2	5.33333			12	6	8	8.66667
Cis-5-octen-1-ol	6	8	10	8			-4	-2	-10	-5.33333
Decahydro-2-naphthol	20	8	16	14.6667			8	4	-2	3.33333
Furan-3-methanol	-4	0	0	-1.33333			10	10	-4	5.33333
Furfuryl alcohol	-4	-12	-8	-8			2	12	2	5.33333
Guaiacol	-8	-10	-20	-12.6667			10	12	-4	6
Isoborneol	-10	-4	-2	-5.33333			14	8	20	14
Methyl cyclohexanol	4	2	0	2			6	-4	4	2
Methyl isoeugenol	2	0	-6	-1.33333			2	10	2	4.66667
phytol	-6	-10	-10	-8.66667			0	2	4	2
z-11-hexadecen-1-ol	2	0	0	0.666667			4	6	0	3.33333
(-)-ethyl-L-lactate	0	2	2	1.33333			4	2	2	2.66667
1-octen-​3-​yl butyrate	-8	-12	-4	-8			8	4	4	5.33333
2-methylbutanoate	-10	-6	4	-4			-4	-2	-2	-2.66667
2-pentyl butyrate	2	4	2	2.66667			-8	-6	-4	-6
3-methylbutylhexanoate	-10	-12	-4	-8.66667			2	0	4	2
3-methyl-2-butenyl-3-methyl butanoate	-6	-4	-6	-5.33333			-4	-20	0	-8
3-methyl-2-butenyl butanoate	-8	-10	-10	-9.33333			-10	2	2	-2
4-​penten-​1-​yl-​acetate	4	2	0	2			0	-4	8	1.33333
4-pentyl butanoate	4	0	2	2			-2	-10	-6	-6
Acetic acid-2-pentyl ester	-6	-2	-4	-4			0	4	0	1.33333
Allyl isothiocyanate	-4	-6	-10	-6.66667			0	4	2	2
Benzoic acid isopropyl ester	-8	-10	-2	-6.66667			-2	-2	0	-1.33333
Benzy lvalerate	-2	-4	-4	-3.33333			6	4	0	3.33333
Bornyl acetate	4	6	2	4			4	2	0	2
Bornyl acetate	-8	0	-2	-3.33333			-12	-10	-20	-14
Butyl isovalerate	-8	0	-2	-3.33333			0	10	2	4
Cis-2-penten-1-yl acetate	4	0	10	4.66667			8	4	2	4.66667
Cis-3-hexenyl-3-methylbutanoate	-2	0	-6	-2.66667			-10	-6	-2	-6
Cis-3-hexenyl formate	0	2	4	2			20	10	22	17.3333
Cis-3-hexenyl hexanoate	-2	-4	-2	-2.66667			2	4	8	4.66667
Cis-3-hexenyl salicylate	0	2	-6	-1.33333			2	0	0	0.666667
Dimethyl succinate	-8	-12	-10	-10			10	0	2	4
Ethyl 3-(methythio) propionate	4	2	2	2.66667			10	2	4	5.33333
Ethyl cinnamate	-2	2	2	0.666667			0	8	6	4.66667
Ethyl crotonate	-2	0	2	0			6	4	2	4
Ethyl formate	0	4	2	2			0	4	2	2
Ethyl gallate	4	0	-2	0.666667			10	2	2	4.66667
Ethyl isobutyrate	10	8	4	7.33333			20	16	24	20
Ethyl isovalerate	2	4	0	2			-4	-2	-2	-2.66667
Ethyl lactate	2	6	12	6.66667			-2	2	-4	-1.33333
Ethyl octanoate	-4	-10	-4	-6			0	6	6	4
Ethyl tiglate	-8	-4	-4	-5.33333			10	6	0	5.33333
Heptyl acetate	-4	-8	-10	-7.33333			-4	-2	-4	-3.33333
Hexenyl-cis-3-valerate	-4	-10	-2	-5.33333			8	12	20	13.3333
Hexyl isovalerate	-2	0	-6	-2.66667			-10	2	-4	-4
Isoamyl benzoate	-8	-14	-8	-10			8	10	20	12.6667
Isoamyl butyrate	-12	-10	-2	-8			4	2	8	4.66667
Isoamyl isovalerate	2	0	-4	-0.666667			-2	0	-4	-2
isoamyl propionate	-2	-4	0	-2			8	10	-2	5.33333
Isoamyl valerate	-2	0	2	0			10	6	14	10
Isobutyl-2-methyl butyrate	0	4	0	1.33333			8	10	8	8.66667
Isobutyl benzoate	-10	-6	-2	-6			2	-8	0	-2
Isobutyl butyrate	-6	-10	-8	-8			4	2	0	2
Isobutyl isobutyrate	-4	-4	0	-2.66667			4	2	8	4.66667
Isobutyl Isovalerate	-4	-6	-10	-6.66667			6	10	0	5.33333
isobutyl tiglate	-10	-8	-10	-9.33333			0	-4	-2	-2
isopropylisovalerate	-2	0	4	0.666667			8	2	0	3.33333
Isopropyl myristate	0	-2	4	0.666667			0	2	-4	-0.666667
isopropyl tiglate	-2	0	0	-0.666667			2	16	6	8
isopropyl valerate	0	10	8	6			6	10	8	8
Methyl trans-3-hexenoate	0	-2	-6	-2.66667			10	6	4	6.66667
n-​Amyl valerate	-6	-2	2	-2			8	20	18	15.3333
n-butyl propionate	8	6	6	6.66667			4	0	0	1.33333
n-​Caproic acid trans-​2-​hexen-​1-​yl ester	-8	-12	-18	-12.6667			6	10	8	8
Octyl acetate	-4	-10	-2	-5.33333			0	4	10	4.66667
Pentyl valerate	-10	-12	-8	-10			-10	-14	-20	-14.6667
Prenyl acetate	4	2	0	2			6	8	2	5.33333
Preny isobutyrate	-6	-10	-4	-6.66667			-4	-2	-2	-2.66667
Protocatechuic acid ethyl ester	4	-4	-8	-2.66667			6	2	-4	1.33333
Trans-2-butenyl acetate	10	4	6	6.66667			4	0	6	3.33333
Trans-3-hexenyl acetate	6	0	2	2.66667			4	8	2	4.66667
triacetin	-4	-2	-6	-4			4	10	2	5.33333
2-butenoic acid	0	-10	-4	-4.66667			2	0	-4	-0.666667
2-methyl-2-pentenoic acid	2	6	4	4			8	10	18	12
2-oxovaleric acid	-6	-4	-10	-6.66667			2	10	8	6.66667
2,2-thiodiacetic acid	2	0	0	0.666667			0	4	2	2
3-​(4-​Hydroxyphenyl)​propionic acid	2	4	0	2			6	2	8	5.33333
3-​Hexenoic acid,​ (3Z)​-​	4	10	2	5.33333			6	14	10	10
3-​Methylpentanoic acid	2	0	8	3.33333			2	-4	4	0.666667
3,3-dimethyl acrylic acid	-6	-4	0	-3.33333			8	6	4	6
3,​4-​Dihydroxyhydrocinnamic acid	-8	-10	-18	-12			8	0	2	3.33333
4-methyl-trans-2-pentenoic acid	0	-6	-20	-8.66667			8	2	4	4.66667
4-methylvaleric acid	-4	-10	-14	-9.33333			4	2	0	2
5-bromovaleric acid	-6	-2	0	-2.66667			-4	-8	-2	-4.66667
Acetylsalicylic acid	-8	-4	-10	-7.33333			-4	-2	-4	-3.33333
Acrylic acid	4	2	2	2.66667			-4	6	4	2
Caffeic acid	4	6	10	6.66667			8	2	2	4
Ferulic acid	-2	0	0	-0.666667			2	8	20	10
Heptanoic acid	-4	0	4	0			6	4	2	4
Isobutyric acid	-8	-6	-8	-7.33333			-2	0	0	-0.666667
Nonanoic acid	4	6	8	6			6	4	0	3.33333
p-​Coumaric acid	0	4	2	2			6	4	2	4
phenylacetic acid	-2	-6	-10	-6			-6	-10	-4	-6.66667
pyuvic acid	-6	2	-10	-4.66667			2	0	0	0.666667
Stearic acid	-6	0	-10	-5.33333			0	4	10	4.66667
Trans-2-methyl-2-butenoic acid	4	10	-4	3.33333			-2	-8	-2	-4
Trans-3-hexanoic acid	0	2	2	1.33333			6	10	8	8
taurine	-2	-6	-10	-6			-2	-4	-6	-4
Z-11-hexadecenoic acid	-2	-10	-4	-5.33333			0	2	-2	0
(+)-nootkatone	6	0	4	3.33333			6	-4	10	4
(-)-menthone	2	4	0	2			2	4	2	2.66667
(-)-camphor	10	6	4	6.66667			12	8	10	10
(±)​-​4-​Dodecanolide	0	4	2	2			-2	-10	-8	-6.66667
(1R)-(-)-fenchone	-2	2	0	0			8	2	14	8
2-Butanone	-8	-2	-4	-4.66667			0	2	2	1.33333
2-​Hydroxy-​3-​methyl-​2-​cyclopenten-​1-​one	-4	-10	-4	-6			4	2	0	2
2-pyrrolidinone	0	2	0	0.666667			-4	-10	-4	-6
2,5-hexanedione	2	4	2	2.66667			10	2	2	4.66667
3-heptanone	2	2	6	3.33333			8	4	4	5.33333
3-hexanone	0	2	-2	0			10	10	14	11.3333
3-octanone	8	12	4	8			6	2	0	2.66667
6-pentadecanone	-2	-4	-10	-5.33333			-2	0	-8	-3.33333
6,​10-​Dimethyl-​5,​9-​undecadien-​2-​one	2	4	4	3.33333			0	0	-4	-1.33333
Acetovanillone	-2	-4	6	0			2	-2	-4	-1.33333
Acetylacetone	-4	-2	0	-2			4	2	0	2
Actinidine	2	0	4	2			246	222	194	220.667
Beta-​Ionone	-8	8	-14	-4.66667			-8	-4	-10	-7.33333
Beta-propiolacton	-6	-10	2	-4.66667			10	6	8	8
Cyclopentanone	2	-2	0	0			8	0	4	4
Delta-​Dodecalactone	4	2	20	8.66667			12	10	8	10
Delta-​Valerolactam	-8	-10	-10	-9.33333			4	2	2	2.66667
Gamma-heptalactone	8	12	10	10			8	-4	10	4.66667
Gamma-hexalactone	10	6	12	9.33333			8	12	4	8
Iridomyrmecin	196	200	220	205.333			4	8	0	4
Levoglucosenone	6	4	10	6.66667			14	4	2	6.66667
Musk ketone	6	4	0	3.33333			-6	-8	-10	-8
Neptalactone	0	2	2	1.33333			132	120	108	120
quercetin	2	12	10	8			16	10	20	15.3333
trans-3-octen-2-one	4	8	4	5.33333			10	8	4	7.33333
(±)​-​Citronellal	0	6	4	3.33333			16	-4	20	10.6667
2-​Ethylbutanal	-4	-2	-6	-4			0	2	0	0.666667
Acetal	2	0	2	1.33333			8	10	8	8.66667
Acrolein	-2	0	4	0.666667			0	10	4	4.66667
Cuminaldehyde	-4	0	0	-1.33333			10	-8	14	5.33333
Furfural	4	2	0	2			2	2	4	2.66667
Propionaldehyde	-4	0	-2	-2			2	6	4	4
Salicylaldehyde	0	4	6	3.33333			12	6	2	6.66667
Valeraldehyde	-4	-6	2	-2.66667			2	0	2	1.33333
Vanillin	2	0	-4	-0.666667			16	10	20	15.3333
1-methyl-2-pyrrolidine	-2	-4	8	0.666667			10	4	2	5.33333
1-methylindole	-8	-6	-10	-8			8	10	14	10.6667
1,4-diaminobutane	-6	-2	-4	-4			2	10	4	5.33333
2-acetylpyridine	0	2	-4	-0.666667			12	4	8	8
2-methylindole	-10	-14	-8	-10.6667			6	0	-2	1.33333
2,3-diethyl pyrazine	-2	0	4	0.666667			8	0	2	3.33333
2,5-dimethyl pyrazine	2	6	2	3.33333			10	-2	4	4
5-methylindole	-8	-20	-14	-14			4	2	-4	0.666667
6-isopropylquinoline	4	6	-10	0			2	10	8	6.66667
6-methylquinoline	-12	-20	-10	-14			8	2	4	4.66667
7-methylindole	0	-4	2	-0.666667			0	0	4	1.33333
Benzothiazole	0	0	4	1.33333			2	10	6	6
Butylamine	-2	4	-2	0			2	0	4	2
Ethylamine	4	2	2	2.66667			-6	-4	-2	-4
Ethylene diamine	-2	-2	0	-1.33333			2	10	8	6.66667
Heptylamine	12	10	12	11.3333			8	0	2	3.33333
Hexylamine	10	6	4	6.66667			4	10	-2	4
Isobutylamine	4	0	0	1.33333			4	2	8	4.66667
isopentylamine	0	0	2	0.666667			8	10	4	7.33333
N,​N-​diethyl-​3-​methylbenzamide	2	4	2	2.66667			2	-4	0	-0.666667
Pentylamine	2	2	-4	0			2	0	0	0.666667
Phenethylamine	-4	0	-6	-3.33333			0	10	2	4
propylamine	0	2	4	2			4	-2	0	0.666667
pyrrole	6	10	4	6.66667			-4	-10	-2	-5.33333
pyrrolidine	2	0	-4	-0.666667			4	14	10	9.33333
(+)-alpha-pinene	0	-2	-4	-2			6	8	4	6
(+)-beta-pinene	-2	0	0	-0.666667			0	2	2	1.33333
(+)-calarene	-2	0	0	-0.666667			4	2	-2	1.33333
(+)-limonene oxide	2	8	2	4			8	4	4	5.33333
(+)-longifolene	0	-10	-4	-4.66667			2	0	4	2
(-)-alpha-pinene	-4	-10	-2	-5.33333			0	6	2	2.66667
(E)-beta-ocimene	12	-8	10	4.66667			10		6	8
Alpha-​humulene	4	10	2	5.33333			-8	-10	4	-4.66667
Beta-elemene	-4	-22	-10	-12			6	10	4	6.66667
Beta-humulene	-4	-4	-10	-6			0	4	2	2
Farnesene	-6	-4	0	-3.33333			6	12	2	6.66667
Gamma-terpinene	-12	-10	-8	-10			2	20	12	11.3333
Isoprene	0	6	2	2.66667			-8	-10	-4	-7.33333
Para-cymene	-2	4	2	1.33333			2	4	10	5.33333
Valencene	10	-10	20	6.66667			12	10	20	14
1-bromoeicosane	0	4	0	1.33333			8	4	20	10.6667
1-bromohexane	20	24	12	18.6667			10	-2	0	2.66667
1-bromopentadecane	-2	-8	-2	-4			6	4	0	3.33333
1-octadecene	2	8	10	6.66667			4	4	2	3.33333
2,6-10-trimethyl dodecane	-6	2	4	0			0	10	4	4.66667
2-n-propylfuran	-8	-10	0	-6			-4	-2	0	-2
Octacosane	-2	-6	-4	-4			-2	0	-4	-2
Tetradecane	-4	-2	-6	-4			0	-8	-4	-4
Undecane	-4	-2	-8	-4.66667			4	0	0	1.33333
4-allylanisole	-2	-10	0	-4			-8	0	-14	-7.33333
croton oil	10	12	4	8.66667			-2	-2	0	-1.33333
Di(ethylene glycol)​ ethyl ether	-4	6	4	2			10	14	20	14.6667
Dimethyl sulfide	0	2	0	0.666667			0	2	4	2
Iodoform	4	0	2	2			4	2	-2	1.33333
Myristicin	-2	-6	0	-2.66667			6	6	20	10.6667
Sandelholz-​oil	-2	-4	-4	-3.33333			6	2	4	4

## Sheet: Calcium Imaging data
Fig. 2F: Calcium imaging of odor-evoked responses of olfactory sensory neurons in glomerulus DL4 via GCaMP3.0 expression
under the control of Or49a-GAL4. Data have been normalized to the maximum response in each fly over the complete odorset used.
Or49a,GC3.0	ACTIN -4	IRID -4	NEPT -5
Fly 1	0.759355	0.619235	0.211123
Fly 2	1	0.201575	0.397763
Fly 3	0.368711	0.437731	1
Fly 4	1	0.623591	0.441047			Refers to Fig 2F
Fly 5	1	0.528979	0.380997
Fly 6	0.551988	0.496901	1
MEAN	0.780009	0.484669	0.571822
SD	0.270841	0.156119	0.340761
SEM	0.11057	0.0637354	0.139115
Fig. 2F: Calcium imaging of odor-evoked responses of projection neurons in glomerulus DL4 via GCaMP3.0 expression
under the control of GH146-GAL4. Data have been normalized to the maximum response in each fly over the complete odorset used.
GH146,GC3.0	ACTIN -4	IRID -4	NEPT -5
Fly 1	0.701283	0.406887	0.758664
Fly 2	0.407354	0.738355	1
Fly 3	0.507174	1	0.733357			Refers to Fig 2F
Fly 4	0.570152	1	0.644585
MEAN	0.546491	0.786311	0.784151
SD	0.123052	0.281418	0.151986
SEM	0.061526	0.140709	0.0759929
																						NEPT -5
																						0.784151
																						NEPT -5
																						0.151986
																						NEPT -5
																						0.0759929
